# Supplementary material for: Metabolomics Studies in Psoriatic Disease: A Review
Source: Metabolites. 2021 Jun 10;11(6):375. doi: 10.3390/metabo11060375 (PMC8230373; doi:10.3390/metabo11060375)
Supplement: Supplementary file 1 [file metabolites-11-00375-s001.zip]

Archive with 1 entries (1 files):
- Supplementary S1 - Search documentation.pdf
